# Supplementary material for: Comprehensive Single‐Cell Characterization of LDL in the Ovarian Cancer Microenvironment and Its Prognostic Implications
Source: Mediators Inflamm. 2025 Dec 22;2025:6540537. doi: 10.1155/mi/6540537 (PMC12767482; doi:10.1155/mi/6540537)
Supplement: Supplementary file 1 — Supporting Information 1 Table S1: Specific genes of the LDL‐related gene set. [file MI-2025-6540537-s002.csv]

Table S1: Specific genes of the LDL-related gene set.
term	gene
BIOCARTA_LDL_PATHWAY	ACAT1
BIOCARTA_LDL_PATHWAY	CCL2
BIOCARTA_LDL_PATHWAY	CSF1
BIOCARTA_LDL_PATHWAY	IL6
BIOCARTA_LDL_PATHWAY	LDLR
BIOCARTA_LDL_PATHWAY	LPL
GOBP_LOW_DENSITY_LIPOPROTEIN_PARTICLE_CLEARANCE	ABCC8
GOBP_LOW_DENSITY_LIPOPROTEIN_PARTICLE_CLEARANCE	ADIPOQ
GOBP_LOW_DENSITY_LIPOPROTEIN_PARTICLE_CLEARANCE	ANXA2
GOBP_LOW_DENSITY_LIPOPROTEIN_PARTICLE_CLEARANCE	APOB
GOBP_LOW_DENSITY_LIPOPROTEIN_PARTICLE_CLEARANCE	APOC3
GOBP_LOW_DENSITY_LIPOPROTEIN_PARTICLE_CLEARANCE	CD36
GOBP_LOW_DENSITY_LIPOPROTEIN_PARTICLE_CLEARANCE	CES3
GOBP_LOW_DENSITY_LIPOPROTEIN_PARTICLE_CLEARANCE	CNPY2
GOBP_LOW_DENSITY_LIPOPROTEIN_PARTICLE_CLEARANCE	CSK
GOBP_LOW_DENSITY_LIPOPROTEIN_PARTICLE_CLEARANCE	DGAT2
GOBP_LOW_DENSITY_LIPOPROTEIN_PARTICLE_CLEARANCE	EHD1
GOBP_LOW_DENSITY_LIPOPROTEIN_PARTICLE_CLEARANCE	FGF21
GOBP_LOW_DENSITY_LIPOPROTEIN_PARTICLE_CLEARANCE	HMOX1
GOBP_LOW_DENSITY_LIPOPROTEIN_PARTICLE_CLEARANCE	HNRNPK
GOBP_LOW_DENSITY_LIPOPROTEIN_PARTICLE_CLEARANCE	IL19
GOBP_LOW_DENSITY_LIPOPROTEIN_PARTICLE_CLEARANCE	KHSRP
GOBP_LOW_DENSITY_LIPOPROTEIN_PARTICLE_CLEARANCE	LDLRAP1
GOBP_LOW_DENSITY_LIPOPROTEIN_PARTICLE_CLEARANCE	LIPA
GOBP_LOW_DENSITY_LIPOPROTEIN_PARTICLE_CLEARANCE	MIR133A1
GOBP_LOW_DENSITY_LIPOPROTEIN_PARTICLE_CLEARANCE	MIR148A
GOBP_LOW_DENSITY_LIPOPROTEIN_PARTICLE_CLEARANCE	MIR17
GOBP_LOW_DENSITY_LIPOPROTEIN_PARTICLE_CLEARANCE	MIR185
GOBP_LOW_DENSITY_LIPOPROTEIN_PARTICLE_CLEARANCE	MIR199A1
GOBP_LOW_DENSITY_LIPOPROTEIN_PARTICLE_CLEARANCE	MIR27A
GOBP_LOW_DENSITY_LIPOPROTEIN_PARTICLE_CLEARANCE	MIR27B
GOBP_LOW_DENSITY_LIPOPROTEIN_PARTICLE_CLEARANCE	MYLIP
GOBP_LOW_DENSITY_LIPOPROTEIN_PARTICLE_CLEARANCE	NCEH1
GOBP_LOW_DENSITY_LIPOPROTEIN_PARTICLE_CLEARANCE	NR1H4
GOBP_LOW_DENSITY_LIPOPROTEIN_PARTICLE_CLEARANCE	PCSK9
GOBP_LOW_DENSITY_LIPOPROTEIN_PARTICLE_CLEARANCE	SCARB1
GOBP_LOW_DENSITY_LIPOPROTEIN_PARTICLE_CLEARANCE	SOAT1
GOBP_LOW_DENSITY_LIPOPROTEIN_PARTICLE_CLEARANCE	SOAT2
GOBP_LOW_DENSITY_LIPOPROTEIN_PARTICLE_CLEARANCE	TREM2
GOBP_LOW_DENSITY_LIPOPROTEIN_PARTICLE_REMODELING	ABCG1
GOBP_LOW_DENSITY_LIPOPROTEIN_PARTICLE_REMODELING	AGT
GOBP_LOW_DENSITY_LIPOPROTEIN_PARTICLE_REMODELING	AGTR1
GOBP_LOW_DENSITY_LIPOPROTEIN_PARTICLE_REMODELING	APOA2
GOBP_LOW_DENSITY_LIPOPROTEIN_PARTICLE_REMODELING	APOE
GOBP_LOW_DENSITY_LIPOPROTEIN_PARTICLE_REMODELING	CETP
GOBP_LOW_DENSITY_LIPOPROTEIN_PARTICLE_REMODELING	LIPC
GOBP_LOW_DENSITY_LIPOPROTEIN_PARTICLE_REMODELING	MPO
GOBP_LOW_DENSITY_LIPOPROTEIN_PARTICLE_REMODELING	MTTP
GOBP_LOW_DENSITY_LIPOPROTEIN_PARTICLE_REMODELING	PLA2G10
GOBP_LOW_DENSITY_LIPOPROTEIN_PARTICLE_REMODELING	PLA2G2A
GOBP_LOW_DENSITY_LIPOPROTEIN_PARTICLE_REMODELING	PLA2G2E
GOBP_LOW_DENSITY_LIPOPROTEIN_PARTICLE_REMODELING	PLA2G3
GOBP_LOW_DENSITY_LIPOPROTEIN_PARTICLE_REMODELING	PLA2G5
GOBP_LOW_DENSITY_LIPOPROTEIN_PARTICLE_REMODELING	PLA2G7
GOBP_LOW_DENSITY_LIPOPROTEIN_RECEPTOR_PARTICLE_METABOLIC_PROCESS	ABCA2
GOBP_LOW_DENSITY_LIPOPROTEIN_RECEPTOR_PARTICLE_METABOLIC_PROCESS	FURIN
GOBP_NEGATIVE_REGULATION_OF_LOW_DENSITY_LIPOPROTEIN_RECEPTOR_ACTIVITY	APP
GOBP_NEGATIVE_REGULATION_OF_LOW_DENSITY_LIPOPROTEIN_RECEPTOR_ACTIVITY	ITGAV
GOBP_NEGATIVE_REGULATION_OF_LOW_DENSITY_LIPOPROTEIN_RECEPTOR_ACTIVITY	ITGB3
GOBP_NEGATIVE_REGULATION_OF_LOW_DENSITY_LIPOPROTEIN_RECEPTOR_ACTIVITY	MIR92B
GOBP_NEGATIVE_REGULATION_OF_LOW_DENSITY_LIPOPROTEIN_RECEPTOR_ACTIVITY	PSEN1
GOMF_LOW_DENSITY_LIPOPROTEIN_PARTICLE_BINDING	CDH13
GOMF_LOW_DENSITY_LIPOPROTEIN_PARTICLE_BINDING	COLEC12
GOMF_LOW_DENSITY_LIPOPROTEIN_PARTICLE_BINDING	CRP
GOMF_LOW_DENSITY_LIPOPROTEIN_PARTICLE_BINDING	MSR1
GOMF_LOW_DENSITY_LIPOPROTEIN_PARTICLE_BINDING	PLTP
GOMF_LOW_DENSITY_LIPOPROTEIN_PARTICLE_BINDING	SAMD1
GOMF_LOW_DENSITY_LIPOPROTEIN_PARTICLE_BINDING	SCARF1
GOMF_LOW_DENSITY_LIPOPROTEIN_PARTICLE_BINDING	SORL1
GOMF_LOW_DENSITY_LIPOPROTEIN_PARTICLE_BINDING	STAB1
GOMF_LOW_DENSITY_LIPOPROTEIN_PARTICLE_BINDING	STAB2
GOMF_LOW_DENSITY_LIPOPROTEIN_PARTICLE_BINDING	THBS1
GOMF_LOW_DENSITY_LIPOPROTEIN_PARTICLE_RECEPTOR_ACTIVITY	CXCL16
GOMF_LOW_DENSITY_LIPOPROTEIN_PARTICLE_RECEPTOR_ACTIVITY	LRP1
GOMF_LOW_DENSITY_LIPOPROTEIN_PARTICLE_RECEPTOR_ACTIVITY	LRP10
GOMF_LOW_DENSITY_LIPOPROTEIN_PARTICLE_RECEPTOR_ACTIVITY	LRP12
GOMF_LOW_DENSITY_LIPOPROTEIN_PARTICLE_RECEPTOR_ACTIVITY	LRP1B
GOMF_LOW_DENSITY_LIPOPROTEIN_PARTICLE_RECEPTOR_ACTIVITY	LRP2
GOMF_LOW_DENSITY_LIPOPROTEIN_PARTICLE_RECEPTOR_ACTIVITY	LRP6
GOMF_LOW_DENSITY_LIPOPROTEIN_PARTICLE_RECEPTOR_ACTIVITY	LRP8
GOMF_LOW_DENSITY_LIPOPROTEIN_PARTICLE_RECEPTOR_ACTIVITY	OLR1
GOMF_LOW_DENSITY_LIPOPROTEIN_PARTICLE_RECEPTOR_ACTIVITY	VLDLR
GOMF_LOW_DENSITY_LIPOPROTEIN_PARTICLE_RECEPTOR_BINDING	ANKRA2
GOMF_LOW_DENSITY_LIPOPROTEIN_PARTICLE_RECEPTOR_BINDING	AP2A1
GOMF_LOW_DENSITY_LIPOPROTEIN_PARTICLE_RECEPTOR_BINDING	AP2M1
GOMF_LOW_DENSITY_LIPOPROTEIN_PARTICLE_RECEPTOR_BINDING	APBB1
GOMF_LOW_DENSITY_LIPOPROTEIN_PARTICLE_RECEPTOR_BINDING	APBB3
GOMF_LOW_DENSITY_LIPOPROTEIN_PARTICLE_RECEPTOR_BINDING	APOA5
GOMF_LOW_DENSITY_LIPOPROTEIN_PARTICLE_RECEPTOR_BINDING	CLTC
GOMF_LOW_DENSITY_LIPOPROTEIN_PARTICLE_RECEPTOR_BINDING	CLU
GOMF_LOW_DENSITY_LIPOPROTEIN_PARTICLE_RECEPTOR_BINDING	DAB2
GOMF_LOW_DENSITY_LIPOPROTEIN_PARTICLE_RECEPTOR_BINDING	DKK1
GOMF_LOW_DENSITY_LIPOPROTEIN_PARTICLE_RECEPTOR_BINDING	DNAJA1
GOMF_LOW_DENSITY_LIPOPROTEIN_PARTICLE_RECEPTOR_BINDING	HSP90B1
GOMF_LOW_DENSITY_LIPOPROTEIN_PARTICLE_RECEPTOR_BINDING	HSPG2
GOMF_LOW_DENSITY_LIPOPROTEIN_PARTICLE_RECEPTOR_BINDING	LANCL1
GOMF_LOW_DENSITY_LIPOPROTEIN_PARTICLE_RECEPTOR_BINDING	LRPAP1
GOMF_LOW_DENSITY_LIPOPROTEIN_PARTICLE_RECEPTOR_BINDING	MESD
GOMF_LOW_DENSITY_LIPOPROTEIN_PARTICLE_RECEPTOR_BINDING	PICALM
GOMF_LOW_DENSITY_LIPOPROTEIN_PARTICLE_RECEPTOR_BINDING	SNX17
GOMF_LOW_DENSITY_LIPOPROTEIN_PARTICLE_RECEPTOR_BINDING	SYT1
GOMF_SCAVENGER_RECEPTOR_ACTIVITY	ACKR2
GOMF_SCAVENGER_RECEPTOR_ACTIVITY	ACKR3
GOMF_SCAVENGER_RECEPTOR_ACTIVITY	ACKR4
GOMF_SCAVENGER_RECEPTOR_ACTIVITY	AGER
GOMF_SCAVENGER_RECEPTOR_ACTIVITY	CD163
GOMF_SCAVENGER_RECEPTOR_ACTIVITY	DMBT1
GOMF_SCAVENGER_RECEPTOR_ACTIVITY	EGFEM1P
GOMF_SCAVENGER_RECEPTOR_ACTIVITY	ENDOU
GOMF_SCAVENGER_RECEPTOR_ACTIVITY	ENPP1
GOMF_SCAVENGER_RECEPTOR_ACTIVITY	ENPP2
GOMF_SCAVENGER_RECEPTOR_ACTIVITY	LGALS3BP
GOMF_SCAVENGER_RECEPTOR_ACTIVITY	MEGF10
GOMF_SCAVENGER_RECEPTOR_ACTIVITY	PRG4
GOMF_SCAVENGER_RECEPTOR_ACTIVITY	SCARA3
GOMF_SCAVENGER_RECEPTOR_ACTIVITY	SCARB2
GOMF_SCAVENGER_RECEPTOR_ACTIVITY	SCARF2
GOMF_SCAVENGER_RECEPTOR_ACTIVITY	SSC5D
GOMF_SCAVENGER_RECEPTOR_ACTIVITY	VTN
HP_ABNORMAL_LDL_CHOLESTEROL_CONCENTRATION	ABCG5
HP_ABNORMAL_LDL_CHOLESTEROL_CONCENTRATION	ABCG8
HP_ABNORMAL_LDL_CHOLESTEROL_CONCENTRATION	ALB
HP_ABNORMAL_LDL_CHOLESTEROL_CONCENTRATION	ALG6
HP_ABNORMAL_LDL_CHOLESTEROL_CONCENTRATION	ANGPTL3
HP_ABNORMAL_LDL_CHOLESTEROL_CONCENTRATION	B4GALT1
HP_ABNORMAL_LDL_CHOLESTEROL_CONCENTRATION	CCDC115
HP_ABNORMAL_LDL_CHOLESTEROL_CONCENTRATION	CYP7A1
HP_ABNORMAL_LDL_CHOLESTEROL_CONCENTRATION	DYRK1B
HP_ABNORMAL_LDL_CHOLESTEROL_CONCENTRATION	EMD
HP_ABNORMAL_LDL_CHOLESTEROL_CONCENTRATION	EPHX2
HP_ABNORMAL_LDL_CHOLESTEROL_CONCENTRATION	FDFT1
HP_ABNORMAL_LDL_CHOLESTEROL_CONCENTRATION	FHL1
HP_ABNORMAL_LDL_CHOLESTEROL_CONCENTRATION	GHR
HP_ABNORMAL_LDL_CHOLESTEROL_CONCENTRATION	NGLY1
HP_ABNORMAL_LDL_CHOLESTEROL_CONCENTRATION	PANK2
HP_ABNORMAL_LDL_CHOLESTEROL_CONCENTRATION	PPP1R17
HP_ABNORMAL_LDL_CHOLESTEROL_CONCENTRATION	SAR1B
HP_ABNORMAL_LDL_CHOLESTEROL_CONCENTRATION	SYNE1
HP_ABNORMAL_LDL_CHOLESTEROL_CONCENTRATION	SYNE2
HP_ABNORMAL_LDL_CHOLESTEROL_CONCENTRATION	TMEM199
HP_ABNORMAL_LDL_CHOLESTEROL_CONCENTRATION	TMEM43
HP_ABNORMAL_LDL_CHOLESTEROL_CONCENTRATION	TTPA
